# Supplementary material for: Dataset on flue gas composition during combustion in the fluidised bed reactor. Polyethylene combustion
Source: Data Brief. 2020 Jul 30;32:106072. doi: 10.1016/j.dib.2020.106072 (PMC7415831; doi:10.1016/j.dib.2020.106072)
Supplement: Supplementary file 1 [file mmc1.xlsx]

## Sheet: Tab.2
Temp.	Polymer	Mass	Time	CO2	CO	CH4	C2H6	C3H8	C2H4	C4+	HCHO	CH3CHO	Acrolein	C2H2	C6H6	CH3OH	CH3COOH	CH3COCH3
°C	-	mg	s	%vol.	ppm
500	PE	200	0	0	0	0	0	0	0	0	0	0	0	0	0	0	0	0
			7	0.1488	299.813	5.208	0	0	16.2006	20.0136	41.5338	22.2642	0	2.418	5.9706	2.3622	0	0
			14	0.558	1503.31	26.505	0	0	96.1992	181.815	191.692	179.453	0	5.6544	44.7516	1.9158	0.6138	0
			21	1.0974	4159.61	106.336	0	0	349.978	464.498	529.096	973.208	0	10.9554	198.983	32.9964	10.5834	0
			28	1.3764	5106	178.114	0	0	387.754	702.559	546.022	1339.96	0	67.6668	295.87	81.933	23.5662	0
			35	0.558	2223.65	106.585	0	0	144.317	479.21	173.426	431.687	0	33.2196	115.729	32.829	7.254	0
			42	0.4464	867.597	64.6536	0	0	12.1458	212.356	41.3664	173.761	0	10.881	32.1594	19.6416	2.139	0
			49	0.2604	405.759	40.1388	0	0	6.6588	116.473	5.4126	88.8336	0	7.3098	18.7116	8.8722	0.465	0
			56	0.1488	226.25	27.3792	0	0	0	77.2272	0	69.843	0	4.5012	13.2804	6.9936	0	0
			63	0.0558	147.665	25.4262	0	0	0	58.497	0	52.5822	0	0.2046	19.53	5.208	0	0
			70	0.0558	117.794	21.7434	0	0	0	47.058	0	0	0	0	12.6464	4.0734	0	0
			77	0.0558	87.0108	15.1776	0	0	0	39.2646	0	0	0	0	7.9608	6.5844	0	0
			84	0.0372	78.3432	15.7356	0	0	0	34.1496	0	0	0	0	8.3328	2.232	0	0
			91	0.0372	75.0324	10.6578	0	0	0	29.109	0	0	0	0	6.5844	0	0	0
			98	0	60.6732	10.8996	0	0	0	26.5236	0	0	0	0	8.9466	0	0	0
		197	0	0	0	0	0	0	0	0	0	0	0	0	0	0	0	0
			7	0.148	351.111	7.585	0	0	16.132	26.233	42.1615	21.1085	0	5.809	0.518	0	0	0
			14	0.3885	1599.31	18.278	0	0	109.52	213.878	200.355	220.187	0	16.354	48.359	8.362	1.147	3.737
			21	1.0175	3697.3	84.471	0	0	308.081	505.087	466.052	810.134	0	50.061	132.626	47.656	14.8555	16.28
			28	1.2765	4112.86	158.231	0	0	291.209	548.47	436.008	777.851	0	56.351	169.941	54.242	16.021	8.88
			35	0.481	2031.36	78.5635	0	0	119.233	418.396	156.343	354.7	0	31.043	94.2575	49.1915	4.44	2.257
			42	0.4255	756.502	54.464	0	0	10.4155	184.889	35.9825	150.701	0	11.0445	24.7715	18.315	1.517	0
			49	0.2035	312.835	30.756	0	0	0	96.7365	3.589	131.609	0	7.437	22.7365	4.9765	0	0
			56	0.0925	128.76	21.5895	0	0	0	62.049	0	53.7795	0	4.144	15.059	7.289	0	0
			63	0.0555	70.5775	19.906	0	0	0	43.401	0	34.2805	0	3.5705	11.359	4.625	0	0
			70	0.0185	54.7045	11.6735	0	0	0	32.523	0	30.784	0	0	6.734	3.811	0	0
			77	0	45.2325	9.99	0	0	0	25.16	0	18.9995	0	0	9.9345	4.218	0	0
			84	0	20.9975	6.216	0	0	0	19.203	0	39.072	0	0	6.401	4.144	0	0
		300	0	0	0	0	0	0	0	0	0	0	0	0	0	0	0	0
			7	0.133	215.764	0	0	0	8.588	11.134	25.574	0	0	2.109	5.415	0	0	0
			14	0.551	1957.74	14.155	0	0	118.313	215.84	242.516	259.882	0	22.078	32.756	44.935	0	0
			21	1.14	5569.89	143.127	0	0	364.876	559.797	634.125	1234.37	0	28.025	261.326	70.756	17.784	0
			28	1.178	8422.66	230.204	0	0	558.543	1522.36	860.985	1976.82	0	41.325	639.236	100.32	36.081	0
			35	1.102	4719.66	154.66	0	0	329.783	743.299	475.38	1349.27	0	73.663	273.315	112.081	25.707	0
			42	0.399	1606.66	100.08	0	0	51.11	470.459	129.105	433.029	0	24.757	100.51	50.92	9.386	0
			49	0.361	656.754	75.48	0	0	6.745	222.699	22.439	187.587	0	13.927	45.353	16.682	3.724	0
			56	0.247	331.322	39.938	0	0	0	133.589	2.812	185.307	0	4.408	14.459	11.989	3.705	0
			63	0.095	172.71	28.063	0	0	0	91.029	0	82.897	0	2.356	9.272	9.614	2.071	0
			70	0.076	125.039	20.539	0	0	0	67.374	0	59.565	0	1.957	6.004	7.22	1.691	0
			77	0.038	98.059	10.469	0	0	0.703	52.269	0	31.046	0	2.356	11.4	3.325	0	0
			84	0.038	78.755	11.571	0	0	0	42.921	0	35.169	0	2.394	11.077	3.344	0	0
			91	0.019	46.626	8.056	0	0	0.741	32.471	0	0	0	2.66	4.75	6.441	0	0
			98	0	27.664	5.757	0	0	0	25.669	0	0	0	0	5.263	1.843	0.722	0

## Sheet: Tab.3
Temp.	Polymer	Mass	Time	CO2	CO	CH4	C2H6	C3H8	C2H4	C4+	HCHO	CH3CHO	Acrolein	C2H2	C6H6	CH3OH	CH3COOH	CH3COCH3
°C	-	mg	s	%vol.	ppm
500	LLDPE	206	0	0	0	0	0	0	0	0	0	0	0	0	0	0	0	0
			7	0	22.3944	1.0148	0	0	0.2924	0.3096	0	0	0	0	3.354	2.0812	0	0
			14	0.1376	238.788	6.2264	0	0	8.17	13.3644	27.52	0	0	1.4964	1.634	4.5236	0	0
			21	0.43	1016.62	6.2608	0	0	57.7232	115.171	116.496	79.464	0	10.9392	27.7952	14.5848	0	0
			28	0.344	2569.08	37.7024	0	0	184.315	394	319.215	455.301	0	26.5224	62.8316	21.2764	5.1772	0
			35	1.0492	4558.95	83.3856	0	0	307.45	532.237	529.003	1182.26	0	24.2864	241.454	62.5392	15.1876	0
			42	1.1696	3451.08	138.013	0	0	227.315	493.984	348.764	716.225	0	51.0668	114.483	51.8064	13.416	0
			49	0.5676	1314.49	83.756	0	0	37.7712	298.368	90.1624	253.27	0	16.3056	65.6868	16.8904	4.73	0
			56	0.3268	578.746	40.1964	0	0	12.5216	141.04	20.6056	109.719	0	5.504	20.296	10.6984	1.548	0
			63	0.1892	307.003	25.456	0	0	2.1672	82.1128	2.4252	60.2344	0	4.042	12.6592	8.2388	1.9092	0
			70	0.1032	162.643	19.0404	0	0	0	57.2416	0	50.6884	0	0.6708	17.4064	6.3468	0	0
			77	0.0516	116.461	14.6716	0	0	0	42.7592	0	38.3732	0	1.1696	13.3472	4.6096	0	0
			84	0.0344	83.6092	16.4604	0	0	0	33.3164	0	28.8444	0	0	15.0328	5.0224	0	0
			91	0.0172	73.0828	8.7892	0	0	1.6168	26.0236	0	19.8144	0	0	8.2904	6.6908	0	0
			98	0.0344	75.164	0	0	0	0	21.0356	0	15.8584	0	0	11.61	3.096	0	0
		200	0	0	0	0	0	0	0	0	0	0	0	0	0	0	0	0
			7	0.1302	234.286	1.8414	0	0	10.788	12.1644	25.5936	3.1992	0	0.1488	1.6182	0	0	0
			14	0.4836	1081.39	0	0	0	61.3242	113.274	123.244	69.9732	0	8.6862	25.7424	0	0	0
			21	0.4278	2354.43	30.411	0	0	165.8	389.633	285.789	390.023	0	27.1746	70.773	12.3132	3.1062	0
			28	1.0602	3492.08	70.0848	0	0	269.867	516.708	434.329	764.869	0	43.0962	117.087	43.1334	12.741	0
			35	0.4836	2144.43	55.5777	0	0	136.245	431.074	203.707	384.109	0	32.5872	83.0676	24.0312	6.0264	0
			42	0.5952	1218.88	45.8786	0	0	38.5206	238.843	83.0862	191.152	0	6.045	72.4842	0	1.7112	0
			49	0.465	823.682	36.5862	0	0	17.1678	130.739	41.6082	86.769	0	8.835	18.8976	0	0	0
			56	0.279	415.301	22.3572	0	0	10.8438	72.1308	16.647	43.4124	0	5.7846	8.4816	0	0	0
			63	0.186	230.993	20.3856	0	0	0	44.7888	6.7704	67.1088	0	1.2462	0	0	0	0
			70	0.1116	143.09	10.3602	0	0	0	29.6484	1.3764	26.3004	0	0.7812	0	0	0	0
			77	0.0744	92.1258	10.9368	0	0	0	20.7204	0	13.6152	0	0	0	0	0	0
			84	0.0558	48.9924	8.4816	0	0	2.3808	12.555	0	0	0	0	0	0	0	0
			91	0.0186	21.0924	3.6456	0	0	0	7.4958	0	4.8546	0	0	0	0	0	0
			98	0.0186	0	0.7998	0	0	0	4.8174	0	3.441	0	0	0	0	0	0
		304	0	0	0	0	0	0	0	0	0	0	0	0	0	0	0	0
			7	0.0388	48.6164	0.9118	0	0	4.6366	3.2592	7.954	0	0	0.7566	1.9788	1.4162	0	0
			14	0.4462	1052.92	0	0	0	56.9972	104.003	123.714	65.8048	0	12.9786	25.2976	0.4462	0	0
			21	0.388	2574.57	29.8178	0	0	183.427	392.21	308.809	416.266	0	29.5656	66.3868	18.8568	4.6366	0
			28	1.1834	4693.52	81.8098	0	0	338.278	573.173	565.859	1079.77	0	28.7508	255.556	60.7608	14.453	0
			35	1.455	8270.1	191.614	0	0	532.976	1300.75	813.132	1854.74	0	94.284	698.187	78.5506	33.7754	0
			42	1.1834	3811.63	156.636	0	0	261.24	614.262	373.043	800.696	0	49.5864	150.04	75.8346	17.1884	0
			49	0.5432	1361.72	78.5632	0	0	36.181	396.497	92.5962	335.698	0	21.9414	81.48	23.2218	7.4496	0
			56	0.3104	588.965	58.1806	0	0	18.7404	197.317	17.4212	149.264	0	9.2926	21.0102	18.915	3.5696	0
			63	0.1358	280.718	37.2868	0	0	5.1216	119.853	0	194.737	0	5.4514	11.5236	16.7616	3.5308	0
			70	0.0776	141.872	35.7348	0	0	4.9082	81.3054	0	138.089	0	4.0158	19.5552	14.8992	2.3668	0
			77	0.0776	118.049	20.4476	0	0	0	62.662	0	57.909	0	3.2786	3.6666	7.1586	1.1834	0
			84	0.0582	112.772	15.1514	0	0	1.5132	49.276	0	33.562	0	0.485	11.2132	7.8764	0	0
			91	0.0582	93.314	12.3966	0	0	0	40.0804	0	35.2886	0	0.3104	9.0016	4.8694	0	0
			98	0.0388	66.5226	7.9928	0	0	0	31.8936	0	29.3716	0	1.0282	12.416	4.3262	0	0

## Sheet: Tab.4
Temp.	Polymer	Mass	Time	CO2	CO	CH4	C2H6	C3H8	C2H4	C4+	HCHO	CH3CHO	Acrolein	C2H2	C6H6	CH3OH	CH3COOH	CH3COCH3
°C	-	mg	s	%vol.	ppm
500	HDPE	199	0	0	0	0	0	0	0	0	0	0	0	0	0	0	0	0
			7	0.0772	201.666	0	0	0	8.106	11.5221	20.5738	0	0	0	1.8914	0	0	0
			14	0.3281	750.693	0	0	0	29.8764	64.8866	81.9092	44.6988	0	6.6392	23.6232	0	0	0
			21	0.5404	1315.66	9.3605	0	0	80.1143	165.864	139.539	136.528	0	16.0769	49.8905	0.3474	0	0
			28	0.4825	2033.35	26.6147	0	0	141.778	304.168	222.471	288.689	0	23.7583	67.4921	12.159	0	0
			35	0.386	3272.18	48.9641	0	0	234.707	517.105	358.575	563.116	0	43.7531	116.032	29.8185	7.6621	0
			42	0.3667	3094.39	60.2353	0	0	217.376	487.055	329.663	553.678	0	37.8087	114.507	31.652	7.8358	0
			49	0.4632	2123.33	49.5635	0	0	124.389	390.613	181.671	348.519	0	30.0694	88.008	21.8476	3.4354	0
			56	0.4246	851.786	42.986	0	0	12.7187	184.913	47.9991	151.08	0	10.808	49.601	18.2192	0.2316	0
			63	0.193	371.66	32.5977	0	0	3.1652	95.149	11.1554	67.2798	0	5.1145	11.4449	5.6163	0	0
			70	0.1158	212.281	30.5519	0	0	1.1966	59.4054	0	41.9196	0	3.667	16.9261	3.5512	0	0
			77	0.0579	128.712	16.1734	0	0	2.5862	41.0897	0	24.9356	0	2.1423	12.8345	4.4197	0	0
			84	0.0772	76.6403	13.0275	0	0	0	28.95	0	21.0266	0	3.1266	1.4861	3.3196	0	0
			91	0	58.5369	10.8852	0	0	0	22.8512	0	19.8597	0	0	0	2.0265	0	0
		201	0	0	0	0	0	0	0	0	0	0	0	0	0	0	0	0
			7	0.0306	60.894	0	0	0	0	2.2032	5.7528	0.0612	0	0.6273	0.2754	0	0	0
			14	0.2907	567.003	12.699	0	0	18.6201	40.6521	59.9913	18.4212	0	7.6194	5.0796	0	0	0
			21	0.3213	1448.56	7.8948	0	0	94.554	186.981	161.92	185.39	0	15.3612	47.6289	6.6861	0	0
			28	0.2448	2423.43	28.6263	0	0	163.098	362.258	273.273	401.793	0	26.775	78.3666	17.7633	5.4621	0
			35	1.0863	3714.69	37.3473	0	0	250.094	403.078	398.106	778.265	0	57.9258	130.264	40.2696	11.9952	0
			42	1.071	2861.33	118.422	0	0	179.484	366.328	258.754	536.755	0	43.911	101.699	31.0437	7.803	0
			49	0.4743	1546.37	67.2354	0	0	48.2256	304.21	112.883	253.858	0	24.9849	69.6303	32.9409	3.3507	0
			56	0.3366	641.988	36.8786	0	0	24.8625	143.453	29.2383	117.244	0	8.262	29.9727	11.934	1.836	0
			63	0.1683	254.821	24.1128	0	0	0	76.8672	2.7693	120.487	0	1.5759	6.9462	4.8501	0.2448	0
			70	0.0612	120.671	14.6115	0	0	0	46.1601	0	85.9401	0	0	10.5723	5.7069	0	0
			77	0.0306	74.7405	10.8783	0	0	0.2601	34.1037	0	21.9861	0	0	7.1145	3.7791	0	0
			84	0.0153	49.1895	12.5307	0	0	0	25.0614	0	19.5381	0	0	4.4676	2.7846	0	0
			91	0	24.3117	4.4676	0	0	0	17.6409	0	18.5589	0	0	1.989	2.8917	0	0
			98	0	7.3746	3.9933	0	0	0	12.1482	0	10.2357	0	0	0	3.1671	0	0
		307	0	0	0	0	0	0	0	0	0	0	0	0	0	0	0	0
			7	0.1656	246.578	3.036	0	0	8.7768	14.8856	30.82	0	0	0.184	2.1896	0	0	0
			14	0.4232	1709.56	7.4152	0	0	97.8512	191.47	194.194	200.652	0	15.2536	48.3184	4.3792	0	0
			21	1.1592	4812.37	63.2776	0	0	334.512	453.781	557.318	1019.53	0	54.9792	150.972	50.1584	16.5048	0
			28	1.3984	7286.64	167.458	0	0	443.918	1007.47	703.837	1479.58	0	38.456	296.203	113.62	25.7232	0
			35	1.288	4893.61	120.888	0	0	301.502	629.078	446.642	898.601	0	70.0304	232.41	73.1032	19.0992	0
			42	0.5152	2788.83	151.211	0	0	155.186	457.737	211.6	517.684	0	40.4248	102.47	41.768	10.0096	0
			49	0.6256	1338.54	69.4566	0	0	28.3728	299.442	65.8904	258.17	0	17.2776	77.0408	28.3176	4.7472	0
			56	0.3312	570.014	52.8632	0	0	13.4688	159.767	13.3952	130.695	0	9.016	19.1912	12.6776	2.0792	0
			63	0.184	311.273	35.236	0	0	4.8024	99.36	0	85.5784	0	3.0544	7.9488	12.4384	2.9072	0
			70	0.1288	201.02	34.0584	0	0	0	70.5824	0	65.3384	0	2.2816	17.5536	7.9672	1.7112	0
			77	0.0552	123.298	18.8416	0	0	0	54.4272	0	104.77	0	4.1768	11.5736	5.6488	1.5088	0
			84	0.0736	100.427	12.4936	0	0	0.6072	41.308	0	34.6656	0	1.9872	9.016	4.4528	1.4536	0
			91	0.0368	73.9496	13.5792	0	0	0.184	32.6048	0	24.0672	0	2.8336	7.5072	5.06	0.5336	0
			98	0.0184	58.88	11.8496	0	0	0	26.2016	0	27.8576	0	1.196	4.9496	2.9624	0	0

## Sheet: Tab.5
Temp.	Polymer	Mass	Time	CO2	CO	CH4	C2H6	C3H8	C2H4	C4+	HCHO	CH3CHO	Acrolein	C2H2	C6H6	CH3OH	CH3COOH	CH3COCH3
°C	-	mg	s	%vol.	ppm
600	PE	203	0	0	0	0	0	0	0	0	0	0	0	0	0	0	0	0
			7	0.0528	133.373	5.368	4.0304	0	21.0496	10.4192	18.7088	4.8576	0.176	4.5056	5.544	0.8272	0	0
			14	0.88	2202.83	99.792	27.7904	0	424.424	143.862	221.25	149.723	21.2608	44.3344	116.67	41.008	3.3088	0
			21	3.3264	2886.33	135.309	51.0224	0	511.544	165.018	219.718	164.982	15.0832	39.3184	136.594	44.7216	3.5376	0
			28	1.2848	2579.33	98.4544	22.6688	0	409.904	135.678	164.947	108.504	11.968	36.5904	121.581	34.232	5.808	0
			35	0.6864	1014.78	27.6496	0	0	128.304	51.9904	44.616	24.1296	0	6.3712	38.7552	0	2.7104	0
			42	0.2992	409.394	14.344	0	0	28.512	19.3248	12.2144	0	0	0	11.3872	0	0	0
			49	0.1584	162.782	6.4944	0	0	4.4	9.7328	2.2352	0	0	0	3.6256	0.5632	0	0
			56	0.088	73.2336	2.6224	0	0	0	5.896	2.5696	0	0	0	3.0624	0	0	0
			63	0.0704	30.7824	1.584	0	0	0.7744	4.3824	0.8624	0	0	0	1.3728	0	0	0
		199	0	0	0	0	0	0	0	0	0	0	0	0	0	0	0	0
			7	0.1892	386.346	21.242	19.1952	0	88.8036	27.52	50.4132	25.0088	8.5828	8.8924	22.7728	5.7276	0	0
			14	1.3244	2494.17	110.063	27.864	0	438.222	118.594	210.752	154.078	27.3824	34.4	114.879	20.6916	3.8356	0
			21	3.182	3441.7	149.864	35.2772	0	562.182	133.85	239.304	179.74	20.1068	41.5896	145.237	44.892	5.0912	0
			28	1.0492	1951.67	64.5	15.222	0	284.092	81.5624	113.795	62.5392	9.804	23.134	74.82	11.352	3.01	0
			35	0.43	693.194	24.3724	11.1112	0	77.5376	28.1736	34.5032	5.0568	0	5.0396	21.3108	0	1.634	0
			42	0.2064	261.457	8.4452	1.376	0	17.4752	11.4724	10.3028	0.5676	1.8748	1.0492	7.2928	0	0.1032	0
			49	0.086	104.094	2.5972	0	0	5.3492	6.106	2.6144	0	1.7028	0	3.4916	0	0	0
			56	0.0516	47.9364	2.1844	0	0	1.3416	3.4916	0.9116	0.2236	0	0	1.9608	0	0	0
			63	0	18.6104	0.7224	0	0	1.1696	2.8036	0.0344	0	0	0	0	0	0	0
		102	0	0	0	0	0	0	0	0	0	0	0	0	0	0	0	0
			7	0	8.3212	0	0.994	0	0	0.1136	0	0	2.1584	0	0	0	0	0
			14	0.3408	866.484	42.6	20.3628	0	197.465	61.2304	103.163	64.4396	16.0176	18.1618	55.735	18.4032	0.9798	0
			21	1.1076	3144.08	154.311	34.1936	0	578.551	186.758	270.922	203.429	9.5424	59.6968	169.108	59.9382	6.4326	0
			28	0.3976	2143.66	106.159	15.9892	0	412.609	138.336	178.608	118.144	2.0164	34.9462	123.171	40.3138	5.1972	0
			35	0.3266	676.474	29.3656	11.7658	0	127.97	49.9272	45.0566	25.8582	0	3.2092	34.8468	9.3862	0.355	0
			42	0.1562	216.635	13.9586	6.4894	0	26.2274	18.8718	11.0618	2.0306	0	0.6674	9.2158	0	0	0
			49	0.0568	65.462	5.3534	0	0	0.2272	8.6478	1.2922	4.1748	0	0	5.5238	0	0	0
			56	0.0426	21.1438	1.7466	0	0	0	4.9132	0	1.7892	0	0.0994	1.988	0	0	0
			63	0.0142	10.0962	0.71	0	0	0	3.2518	0	0	0	0	0.1988	0	0	0

## Sheet: Tab.6
Temp.	Polymer	Mass	Time	CO2	CO	CH4	C2H6	C3H8	C2H4	C4+	HCHO	CH3CHO	Acrolein	C2H2	C6H6	CH3OH	CH3COOH	CH3COCH3
°C	-	mg	s	%vol.	ppm
600	LLDPE	196	0	0	0	0	0	0	0	0	0	0	0	0	0	0	0	0
			7	0.1246	228.766	12.6558	12.5312	0	50.552	17.355	31.1678	11.748	2.8836	6.5504	11.9616	0.8722	0	0
			14	0.9256	2562.47	109.826	33.5708	0	474.495	128.16	230.706	163.76	23.4248	40.7976	132.735	38.3412	2.2606	0
			21	3.2218	3307.06	144.34	43.254	0	522.964	113.831	208.189	143.913	20.4166	44.9094	135.173	35.0482	4.895	0
			28	1.4952	2056.9	81.3994	24.4216	0	324.405	68.708	105.234	62.6204	7.5828	25.454	77.1808	7.3158	3.4354	0
			35	0.6942	747.084	29.5124	12.1574	0	87.0242	23.4782	27.5544	9.2916	0	5.1442	20.4344	0	0.0534	0
			42	0.3204	269.172	7.6184	6.23	0	19.2952	8.8822	8.1346	0.178	0	0	6.4614	0	0	0
			49	0.1246	97.9356	4.2364	0.623	0	6.675	4.1296	1.2994	1.7266	0	0	1.513	0	0	0
			56	0.0356	32.6452	1.3706	0	0	0	2.1894	0	0.6586	0	1.869	0.4272	0	0	0
			63	0.0534	10.6978	0.7298	0	0	0.8188	1.2638	0	1.5664	0	2.1182	0.4984	0	0	0
		204	0	0	0	0	0	0	0	0	0	0	0	0	0	0	0	0
			7	0	8.4864	0	0	0	3.042	0.4212	0.7956	0	0	0.7956	0.5616	0.702	0	0
			14	0.3744	1254.96	53.508	23.7744	0	252.907	57.8292	140.962	84.6612	38.5476	17.4252	66.612	25.2096	0	0
			21	2.1216	4116.47	173.503	54.756	0	645.076	137.389	329.098	264.342	27.9396	52.4004	156.749	59.4984	10.7328	0
			28	2.7924	2442.3	89.2476	25.0536	0	360.251	69.42	146.141	100.386	25.3968	28.7196	86.58	22.1676	4.7268	0
			35	1.2324	1207.27	38.5164	8.8452	0	169.432	34.164	51.4332	36.9252	0	13.2756	35.1156	0	0.5304	0
			42	0.4836	474.614	13.1976	7.9404	0	40.716	12.0432	14.2896	7.5504	0	3.3696	9.7188	0.6708	0	0
			49	0.156	171.116	4.2588	0	0	12.09	5.0388	1.092	0.39	0	1.7784	3.8376	0	0	0
			56	0.0936	69.0768	2.6676	0	0	5.928	3.0888	2.3556	0	0	2.34	2.6676	0	0	0
			63	0.0312	24.726	0.1872	0	0	0	1.716	1.8876	0	0	0.546	1.2324	0	0	0
		100	0	0	0	0	0	0	0	0	0	0	0	0	0	0	0	0
			7	0.06	59.19	1.29	0	0	17.49	3.825	6.465	2.415	0	0.3	2.625	0	0	0
			14	0.285	1404.74	68.76	30.915	0	321.585	89.625	151.845	93.66	24.06	19.86	83.985	26.82	0	0
			21	1.11	3010.35	147.825	45.465	0	573.36	158.88	258.255	198.3	11.58	52.92	165.375	50.775	5.205	0
			28	0.51	2418.6	109.785	61.545	0	443.175	102.405	178.785	130.635	12.09	33.105	108.735	17.58	6.345	0
			35	0.315	723.555	30.09	5.79	0	134.97	34.74	50.28	30.36	0	3.165	30.885	0	2.82	0
			42	0.15	219.765	11.115	0.15	0	35.37	12.54	12.63	8.22	0	0	8.61	0	0	0
			49	0.06	66.15	4.545	0	0	9.42	5.805	2.475	0.96	0	0	4.2	0.495	0	0
			56	0.03	25.995	0.705	0	0	6.3	3.645	1.89	1.26	0	0	2.475	1.755	0	0
			63	0.03	10.02	0	0	0	5.4	2.235	1.605	3.375	0	0	0.3	0	0	0

## Sheet: Tab.7
Temp.	Polymer	Mass	Time	CO2	CO	CH4	C2H6	C3H8	C2H4	C4+	HCHO	CH3CHO	Acrolein	C2H2	C6H6	CH3OH	CH3COOH	CH3COCH3
°C	-	mg	s	%vol.	ppm
600	HDPE	200	0	0	0	0	0	0	0	0	0	0	0	0	0	0	0	0
			7	0.09	68.796	4.77	4.428	0	15.174	6.462	8.694	2.502	4.05	2.88	2.574	0	0	0
			14	1.188	2423.92	117.81	35.136	0	496.98	133.992	225.522	159.318	21.348	47.088	127.206	43.902	0	0
			21	3.528	3704.89	155.232	61.344	0	557.172	139.14	230.526	161.766	22.392	45.36	140.202	42.282	0	0
			28	1.296	2910.13	104.22	22.788	0	424.8	103.5	165.168	108.918	9.108	36.648	110.448	29.538	0	0
			35	0.612	961.182	27.954	2.394	0	126.81	37.62	44.046	10.674	4.176	10.314	31.32	6.318	0	0
			42	0.306	338.706	11.988	0	0	30.294	13.248	11.124	0	0.108	2.304	8.172	0	0	0
			49	0.126	131.238	4.374	0	0	5.364	6.066	2.682	0	0	1.386	3.528	0	0	0
			56	0.09	48.366	0.774	0	0	1.818	3.87	0	0	0	0.738	1.602	0	0	0
			63	0.018	15.966	0	0	0	0	2.664	0	0	0	0	0	0	0	0
		298	0	0	0	0	0	0	0	0	0	0	0	0	0	0	0	0
			7	0.1837	244.722	12.7254	12.0908	0	63.7439	19.7227	35.4875	14.6125	2.0708	6.1289	15.7481	5.344	0	0
			14	1.2358	2190.19	91.516	22.1776	0	400.399	151.102	208.433	140.697	7.5484	40.6645	122.344	40.748	0	0
			21	5.0434	2603.38	86.5895	11.2725	0	342.433	82.7652	136.673	81.0785	13.6773	32.3813	139.258	22.1442	0	0
			28	3.006	3766.58	137.374	70.2402	0	515.846	90.7311	188.727	116.75	25.0834	42.2844	126.536	15.7147	0	0
			35	1.0855	1515.04	43.8876	14.7127	0	192.551	35.2036	59.8695	32.1475	2.6553	13.2431	42.1341	4.6426	0	0
			42	0.501	530.025	13.5437	7.014	0	49.4654	11.9739	15.0968	3.5404	0.2839	4.0581	10.7882	0	0	0
			49	0.2004	185.504	4.7929	0.2171	0	13.0761	5.4442	3.4569	0	0	0	5.2438	0	0	0
			56	0.0668	75.7011	1.4529	0	0	6.4128	3.1062	0.9352	0	0	0	2.4716	0	0	0
			63	0.0334	27.3546	1.1857	0	0	4.5591	2.1042	0	0	0	0	2.4883	0	0	0
		100	0	0	0	0	0	0	0	0	0	0	0	0	0	0	0	0
			7	0.213	315.794	23.359	17.1962	0	89.1618	26.0854	42.5006	25.5174	2.4424	6.7592	21.8254	6.106	0	0
			14	1.6472	2828.36	119.564	26.625	0	450.594	106.173	199.908	147.439	17.4376	37.204	126.025	37.2892	0	0
			21	0.6674	2055.69	88.0542	22.1236	0	347.886	101.686	137.655	93.8052	14.5692	28.9254	98.2356	26.5824	0	0
			28	0.3834	651.326	25.6026	7.54635	0	109.226	36.4372	35.9544	20.7036	0	2.2294	29.8058	0	0	0
			35	0.1988	208.442	11.8428	3.5358	0	25.0772	12.9362	8.3922	3.7488	0	0	9.5992	0	0	0
			42	0.071	70.9432	5.467	1.775	0	5.8788	6.0492	2.3856	0.4544	0	0	3.7204	0	0	0
			49	0.0426	26.5398	2.1868	0	0	3.124	3.0672	0.1988	1.1076	0	0	2.2294	0	0	0
			56	0.0142	10.508	2.4282	0	0	3.6778	2.0732	0	0	0	0	1.7182	0	0	0
			63	0.0142	4.828	1.0934	0	0	0	1.4626	0	1.3348	0	0	1.3348	0	0	0

## Sheet: Tab.8
Temp.	Polymer	Mass	Time	CO2	CO	CH4	C2H6	C3H8	C2H4	C4+	HCHO	CH3CHO	Acrolein	C2H2	C6H6	CH3OH	CH3COOH	CH3COCH3
°C	-	mg	s	%vol.	ppm
700	PE	200	0	0	0	0	0	0	0	0	0	0	0	0	0	0	0	0
			7	0.0134	52.6888	0.4824	0	0	3.3232	0	0.5896	0	0	0	0	0	0	0
			14	2.2244	755.961	3.1758	0	0	9.2728	0	1.0854	0	0	0	0	0	0	0
			21	4.1406	1500.08	8.0534	0	0	4.3014	0	1.7152	0	0	0	0	0	0	0
			28	1.8492	992.538	6.365	0	0	1.2998	0	1.1926	0	0	0	0	0	0	0
			35	0.5896	269.059	1.5544	0	0	0	0	0.3484	0	0	0	0	0	0	0
			42	0.1474	65.9012	0.6968	0	0	0	0	0	0	0	0	0	0	0	0
			49	0.0134	17.6478	0.2412	0	0	0.067	0	0	0	0	0	0	0	0	0
			56	0	4.8374	0	0	0	0	0	0	0	0	0	0	0	0	0
			63	0	1.2328	0	0	0	0	0	0	0	0	0	0	0	0	0
		199	0	0	0	0	0	0	0	0	0	0	0	0	0	0	0	0
			7	1.254	693.119	4.158	0	0	6.3888	0	1.188	0	0	0	0	0	0	0
			14	4.4484	1115.55	5.4912	0	0	4.4352	0	1.6764	0	0	0	0	0	0	0
			21	2.1648	1035.92	9.372	0	0	4.5408	0	1.2936	0	0	0	0	0	0	0
			28	0.7128	306.9	2.9436	0	0	1.1616	0	0	0	0	0	0	0	0	0
			35	0.264	76.5864	0.528	0	0	0	0	0	0	0	0	0	0	0	0
			42	0.0528	17.8728	0.3036	0	0	0.0792	0	0	0	0	0	0	0	0	0
			49	0.0132	2.9304	0	0	0	0	0	0	0	0	0	0	0	0	0
			56	0.0132	0	0	0	0	0	0	0	0	0	0	0	0	0	0
			63	0	0	0.1188	0	0	0.0924	0	0	0	0	0	0	0	0	0
		102	0	0	0	0	0	0	0	0	0	0	0	0	0	0	0	0
			7	0.112	121.755	1.9376	0	0	0	0	0.6384	0	0	0	0	0	0	0
			14	1.8704	791.806	6.1712	0	0	5.1632	0	2.1392	0	0	0	0	0	0	0
			21	1.6352	1232.15	10.0016	0	0	7.5488	0	2.7776	0	0	0	0	0	0	0
			28	0.5824	388.629	4.648	0	0	0	0	0.7728	0	0	0	0	0	0	0
			35	0.168	100.307	1.5456	0	0	0	0	0.0896	0	0	0	0	0	0	0
			42	0.0448	25.8944	0.4144	0	0	0	0	0	0	0	0	0	0	0	0
			49	0.0112	6.2384	0.2352	0	0	0	0	0	0	0	0	0	0	0	0
			56	0	1.4896	0.2352	0	0	0	0	0	0	0	0	0	0	0	0
			63	0	0.6384	0	0	0	0	0	0	0	0	0	0	0	0	0

## Sheet: Tab.9
Temp.	Polymer	Mass	Time	CO2	CO	CH4	C2H6	C3H8	C2H4	C4+	HCHO	CH3CHO	Acrolein	C2H2	C6H6	CH3OH	CH3COOH	CH3COCH3
°C	-	mg	s	%vol.	ppm
700	LLDPE	204	0	0	0	0	0	0	0	0	0	0	0	0	0	0	0	0
			7	0.0244	16.6652	0	0	0	0.5246	0	0.976	0	0	0	0	0	0	0
			14	2.0252	815.741	6.649	0	0	8.357	0	3.8064	0	0	0	0	0	0	0
			21	4.8312	1435.82	9.1378	0	0	7.9422	0	3.0744	0	0	0	0	0	0	0
			28	1.952	892.21	7.6372	0	0	3.6112	0	2.1228	0	0	0	0	0	0	0
			35	0.6466	237.656	2.0862	0	0	0	0	0.5246	0	0	0	0	0	0	0
			42	0.2074	61.8784	0.061	0	0	0	0	0.3904	0	0	0	0	0	0	0
			49	0.0976	15.5306	0	0	0	0	0	0.3416	0	0	0	0	0	0	0
			56	0.0366	3.0988	0.0976	0	0	0	0	0	0	0	0	0	0	0	0
			63	0.0244	1.3542	0	0	0	0	0	0	0	0	0	0	0	0	0
		203	0	0	0	0	0	0	0	0	0	0	0	0	0	0	0	0
			7	0.0141	4.1454	1.4241	0	0	0.4653	0	0.4935	0	0	0	0	0	0	0
			14	1.2267	812.47	7.5858	0	0	8.4741	0	5.4285	0	0	0	0	0	0	0
			21	4.4838	2023.14	13.7193	0	0	10.0251	0	3.9762	0	0	0	0	0	0	0
			28	2.4675	1527.64	12.9861	0	0	5.8374	0	3.1443	0	0	0	0	0	0	0
			35	0.8319	410.944	5.4426	0	0	0.1128	0	3.2712	0	0	0	0	0	0	0
			42	0.3102	104.298	2.82	0	0	0	0	1.3677	0	0.0564	0	0	0	0	0
			49	0.0705	27.918	1.2408	0	0	0	0	1.4523	0	0	0	0	0	0	0
			56	0.0564	7.6986	1.2972	0	0	0	0	0.141	0	0	0	0	0	0	0
			63	0.0282	2.1291	1.5087	0	0	0	0	0.0846	0	0	0	0	0	0	0
		297	0	0	0	0	0	0	0	0	0	0	0	0	0	0	0	0
			7	0.6808	563.954	6.6748	0	0	10.8928	0	0.814	0	0	0	0	0	0	0
			14	6.0384	1037.57	10.9224	0	0	11.0704	0	2.7972	0	0	0	0	0	0	0
			21	4.958	1611.66	14.8148	0	0	7.4296	0	2.96	0	0	0	0	0	0	0
			28	1.702	621.733	4.9876	0	0	4.6028	0	0.5328	0	0	0	0	0	0	0
			35	0.5624	164.014	1.4652	0	0	3.404	0	0.2516	0	0	0	0	0	0	0
			42	0.1628	42.772	1.4208	0	0	0	0	0	0	0	0	0	0	0	0
			49	0.0148	11.1148	0	0	0	0	0	0	0	0	0	0	0	0.0592	0
			56	0.0148	3.1228	0	0	0	0	0	0	0	0	0	0	0	0	0
			63	0.0296	1.4208	0	0	0	0	0	0	0	0	0	0	0	0	0

## Sheet: Tab.10
Temp.	Polymer	Mass	Time	CO2	CO	CH4	C2H6	C3H8	C2H4	C4+	HCHO	CH3CHO	Acrolein	C2H2	C6H6	CH3OH	CH3COOH	CH3COCH3
°C	-	mg	s	%vol.	ppm
700	HDPE	197	0	0	0	0	0	0	0	0	0	0	0	0	0	0	0	0
			7	0.147	91.7133	1.3083	0	0	2.0139	0	1.7493	0	0	0	0	0	0	0
			14	3.3369	982.783	5.7036	0	0	4.2924	0	2.9988	0	0	0	0	0	0	0
			21	3.1017	1720.08	10.8045	0	0	4.9539	0	3.675	0	0	0	0	0	0	0
			28	1.3083	1584.29	17.2284	0	0	11.3043	0	5.439	0	0.0735	0	0	0	0	0
			35	0.5586	453.054	5.7918	0	0	0.8085	0	1.3524	0	0	0	0	0	0	0
			42	0.1764	113.44	1.7493	0	0	0	0	1.1907	0	0	0	0	0	0	0
			49	0.0588	30.0321	2.2344	0	0	0	0	0.294	0	0	0	0	0	0	0
			56	0.0294	8.3349	1.1613	0	0	0	0	0	0	0	0	0	0	0	0
			63	0.0294	2.4549	1.0143	0	0	0	0	0	0	0	0	0	0	0	0
		303	0	0	0	0	0	0	0	0	0	0	0	0	0	0	0	0
			7	0.0656	84.7388	2.1976	0	0	0	0	3.034	0	0	0.2624	1.2628	0	0	0
			14	3.69	1181.93	34.7844	0	0	25.0428	0	8.3148	0	0	5.002	3.526	0	0	0
			21	5.8548	2559.33	58.4988	0	0	33.8496	0	9.6104	0	0	7.3308	4.2148	0	0	0
			28	2.1976	2202.75	24.518	0	0	10.3976	0	4.51	0	0	2.6896	3.4604	0	0	0
			35	0.9184	833.825	9.266	0	0	0	0	3.444	0	0	1.0988	1.4596	0	0	0
			42	0.2624	215.168	2.788	0	0	0	0	1.3612	0	0	0.7708	1.4104	0	0	0
			49	0.0492	57.6296	1.148	0	0	0	0	0.2952	0	0	0	0	0	0	0
			56	0.0164	14.3992	1.1644	0	0	0	0	0	0	0	0	0	0	0	0
			63	0	3.8704	0.1312	0	0	0	0	0	0	0	0	0	0	0	0
		100	0	0	0	0	0	0	0	0	0	0	0	0	0	0	0	0
			7	0.1224	257.366	5.1952	0	0	0	0	0	0	0	0	0	0	0	0
			14	1.1832	959.371	8.6904	0	0	0	0	0	0	0	0	0	0	0	0
			21	1.8632	1033.41	8.8536	0	0	0	0	0	0	0	0	0	0	0	0
			28	0.748	624.825	8.9896	0	0	0	0	0	0	0	0	0	0	0	0
			35	0.2448	167.062	2.5432	0	0	0	0	0	0	0	0	0	0	0	0
			42	0.068	45.2744	1.2512	0	0	0	0	0	0	0	0	0	0	0	0
			49	0.0272	9.928	1.1016	0	0	0	0	0	0	0	0	0	0	0	0
			56	0	2.6928	0.816	0	0	0	0	0	0	0	0	0	0	0	0
			63	0	0.3264	0	0	0	0	0	0	0	0	0	0	0	0	0

## Sheet: Tab.11
Temp.	Polymer	Mass	Time	CO2	CO	CH4	C2H6	C3H8	C2H4	C4+	HCHO	CH3CHO	Acrolein	C2H2	C6H6	CH3OH	CH3COOH	CH3COCH3
°C	-	mg	s	%vol.	ppm
800	PE	203	0	0	0	0	0	0	0	0	0	0	0	0	0	0	0	0
			7	0.29	6.322	0	0	0	0	0	0	0	0	0	0	0	0	0
			14	3.9585	84.361	0	0	0	0	0	0	0	0	0	0	0	0	0
			21	3.335	51.359	0	0	0	0	0	0	0	0	0	0	0	0	0
			28	1.0585	13.6735	0	0	0	0	0	0	0	0	0	0	0	0	0
			35	0.3335	0.986	0	0	0	0	0	0	0	0	0	0	0	0	0
			42	0.1015	0	0	0	0	0	0	0	0	0	0	0	0	0	0
			49	0.029	0.029	0	0	0	0	0	0	0	0	0	0	0	0	0
			56	0.029	0	0	0	0	0	0	0	0	0	0	0	0	0	0
			63	0	0	0	0	0	0	0	0	0	0	0	0	0	0	0
		200	0	0	0	0	0	0	0	0	0	0	0	0	0	0	0	0
			7	0.0426	3.8198	0	0	0	0	0	0	0	0	0	0	0	0	0
			14	2.7264	34.648	0	0	0	0	0	0	0	0	0	0	0	0	0
			21	4.0612	34.1368	0	0	0	0	0	0	0	0	0	0	0	0	0
			28	1.5052	12.5812	0	0	0	0	0	0	0	0	0	0	0	0	0
			35	0.4828	4.1606	0	0	0	0	0	0	0	0	0	0	0	0	0
			42	0.1278	3.7488	0	0	0	0	0	0	0	0	0	0	0	0	0
			49	0.0426	2.2436	0	0	0	0	0	0	0	0	0	0	0	0	0
			56	0.0142	1.8034	0	0	0	0	0	0	0	0	0	0	0	0	0
			63	0	2.3714	0	0	0	0	0	0	0	0	0	0	0	0	0
		98	0	0	0	0	0	0	0	0	0	0	0	0	0	0	0	0
			7	0.2499	1.7493	0	0	0	0	0	0	0	0	0	0	0	0	0
			14	2.2491	9.0083	0	0	0	0	0	0	0	0	0	0	0	0	0
			21	1.2376	4.1769	0	0	0	0	0	0	0	0	0	0	0	0	0
			28	0.4165	0.6307	0	0	0	0	0	0	0	0	0	0	0	0	0
			35	0.119	0	0	0	0	0	0	0	0	0	0	0	0	0	0
			42	0.0357	0	0	0	0	0	0	0	0	0	0	0	0	0	0
			49	0.0119	0	0	0	0	0	0	0	0	0	0	0	0	0	0
			56	0.0119	0	0	0	0	0	0	0	0	0	0	0	0	0	0
			63	0.0119	0	0	0	0	0	0	0	0	0	0	0	0	0	0

[truncated: 21 more sheets: Tab.12, Tab.13, Tab.14, Tab.15, Tab.16, Tab.17, Tab.18, Tab.19, Tab.20, Tab.21, Tab.22, Tab.23, Tab.24, Tab.25, Tab.26, Tab.27, Tab.28, Tab.29, Tab.30, Tab.31 …]
