# Supplementary material for: Dataset on flue gas composition during combustion in the fluidised bed reactor. Polyethylene combustion
Source: Data Brief. 2020 Jul 30;32:106072. doi: 10.1016/j.dib.2020.106072 (PMC7415831; doi:10.1016/j.dib.2020.106072)
Supplement: Supplementary file 2 [file mmc2.xml]

<?xml version="1.0" encoding="utf-8" standalone="no"?>
<data>
  <datasets>
    <author>gabriela.berkowicz@pk.edu.pl</author>
    <type>0</type>
    <dataset>
      <value>6</value>
      <reason>Other (please explain)</reason>
      <comments>"The raw data is available as a supplementary data file to this article."</comments>
    </dataset>
  </datasets>
</data>
